# Supplementary material for: Modifying the Bass diffusion model to study adoption of radical new foods–The case of edible insects in the Netherlands
Source: PLoS One. 2020 Jun 11;15(6):e0234538. doi: 10.1371/journal.pone.0234538 (PMC7289433; doi:10.1371/journal.pone.0234538)
Supplement: S1 Dataset — (ZIP) [file pone.0234538.s002.zip]

Archive with 10 entries (9 files):
- Data submission/
- Data submission/Base run.vdf
- Data submission/How to open the files.docx
- Data submission/Insect-based burger adoption model.mdl
- Data submission/s11.vdf
- Data submission/s12.vdf
- Data submission/s21.vdf
- Data submission/s22.vdf
- Data submission/s31.vdf
- Data submission/s32.vdf
