# Supplementary material for: Modifying the Bass diffusion model to study adoption of radical new foods–The case of edible insects in the Netherlands
Source: PLoS One. 2020 Jun 11;15(6):e0234538. doi: 10.1371/journal.pone.0234538 (PMC7289433; doi:10.1371/journal.pone.0234538)
Supplement: S1 Dataset — (ZIP) [file pone.0234538.s002.zip › Data submission/Insect-based burger adoption model.mdl]

{UTF-8}
"average sensory quality of insect-based burger"=
	0.54
	~	Dmnl
	~	Average sensory liking of an insect-based burger and insect-based \
		meatballs, normalized to 0-1 data range.
	|

cummulative external= INTEG (
	potential tasters from promotional activities,
		0)
	~	people/Year
	~		|

cummulative internal= INTEG (
	"potential tasters from word-of-mouth",
		0)
	~	people/Year
	~		|

"potential tasters from word-of-mouth"=
	(Potential adopters*"strength of the word-of-mouth"*average familiarity of the population\
		)
	*barrier towards tasting
	~	people/Year
	~	Number of potential adopters who are likely to taste insect-based food as \
		a result of word-of-mouth effect each year.
	|

"likelihood to adopt insect-based food"= WITH LOOKUP (
	barrier towards adopting,
		([(0,0) - (1,1)], (0,1), (0.55,0.12), (1,0)))
	~	Dmnl
	~	Likelihood to adopt insect-based food, as a result of the barrier towards \
		adopting, from 0 to 1 (with assumptions: value 0 - no barrier, full \
		adoption; value 1 - full barrier, no adoption). Assumption is an averaged \
		value of literature reported values (see manuscript).
	|

adoption rate=
	(Potential tasters*"likelihood to adopt insect-based food")*availability*sensory quality adoption fraction
	~	people/Year
	~	Number of people likely to adopt the product per year.
	|

availability=
	STEP( 1, 2015 )
	~	Dmnl
	~	Variable that represents availability of insect-based burgers in the \
		Netherlands, with value 0 before year 2015 and value 1 from year 2015.
	|

rejection rate=
	(1-"likelihood to adopt insect-based food")*Potential tasters*(1-sensory quality adoption fraction\
		)*availability
	~	people/Year
	~	Number of people likely to reject the product per year.
	|

average familiarity of the population=
	((Total population-Potential adopters)/Total population)
	~	Dmnl
	~	Average familiarity of the total population with insect-based food, based \
		on the fraction of people who tasted it.
	|

potential tasters from promotional activities=
	Potential adopters*barrier towards tasting*fraction of potential tasters from promotional acitivities
	~	people/Year
	~	Number of potential adopters who are likely to taste insect-based food as \
		a result of promotional activities each year.
	|

fraction of potential tasters from promotional acitivities=
	0.0036
	~	1/Year
	~	Fraction of potential adopters exposed to promotional activities of \
		insect-based food.
	|

potential tasting rate=
	"potential tasters from word-of-mouth"+potential tasters from promotional activities
	~	people/Year
	~	Number of people tasting insect-based food for the first time per year.
	|

barrier towards adopting=
	1-(average taste expectation/2+average appropriateness/2)
	~	Dmnl
	~	Average barrier towards adoptin insect-based food, among the total \
		population, as a result of the sum of average taste expectation and \
		average appropriateness, values from 0 to 1 (value 0 - full barrier, value \
		1 - no barrier).
	|

Adopters= INTEG (
	adoption rate,
		0)
	~	people
	~	People in the Netherlands who are likely to adopt an insect-based burger \
		after tasting.
	|

average appropriateness= WITH LOOKUP (
	average familiarity of the population,
		([(0,0)-(1,1)],(0,0.01),(0.5,0.67),(1,0.72) ))
	~	Dmnl
	~	Average appropriateness of insect-based food of the total population; \
		based on average familiarity of the population with insect-based food.
	|

Potential adopters= INTEG (
	-potential tasting rate,
		Total population)
	~	people
	~	People in the Netherlands who eat meat containing diets.
	|

average taste expectation= WITH LOOKUP (
	average familiarity of the population,
		([(0,0)-(1,1)],(0,0.28),(0.5,0.44),(1,0.56) ))
	~	Dmnl
	~	Average taste expectation of insect-based food of the total population; \
		based on average familiarity of the population with insect-based food.
	|

"strength of the word-of-mouth"=
	0.151
	~	1/Year
	~	Probability that the contact with Potential adopters will result with \
		fruitful word-of-mouth.
	|

sensory quality adoption fraction= WITH LOOKUP (
	"average sensory quality of insect-based burger",
		([(0,0)-(1,1)],(0,0),(0.125,0),(0.6,0.5),(0.875,1),(1,1) ))
	~	1/Year
	~	Fraction of population adopting insect-based burger based on liking its \
		sensory characteristics, from 0 to 1 (value 0 - no adoption; value 1 - \
		full adoption).
	|

barrier towards tasting= WITH LOOKUP (
	average disgust levels,
		([(0,0)-(1,1)],(0,1),(0.32,0.93),(1,0) ))
	~	Dmnl
	~	Barrier towards tasting insect-based food as a result of average disgust \
		levels of the population; from 0 to 1 (with assumptions: value 0 - full \
		barrier; value 1 - no barrier).
	|

Potential tasters= INTEG (
	potential tasting rate-adoption rate-rejection rate,
		0)
	~	people
	~	People in the Netherlands who are likely to taste insect-based food.
	|

Total population=
	1.69007e+007-(1.69007e+007*0.04)
	~	people
	~	Total model population representing people in the Netherlands expected to \
		have meat eating diets. Based on the total population of the Netherlands \
		in the year 2015 (16900720) minus 4% people with special eating habits \
		(e.g. vegetarian, vegan, macrobiotic, anthroposophical).
	|

Rejecters= INTEG (
	rejection rate,
		0)
	~	people
	~	People in the Netherlands who are likely to reject an insect-based burger \
		after tasting.
	|

average disgust levels=
	0.32
	~	Dmnl
	~	The average level of disgust of the population when in the situation of \
		tasting insect-based food, from 0 (no disgust, 100% chances of tasting) to \
		1 (100% disgust, 0% chances of trying).
	|

********************************************************
	.Control
********************************************************~
		Simulation Control Parameters
	|

FINAL TIME  = 2048
	~	Year
	~	The final time for the simulation.
	|

INITIAL TIME  = 1998
	~	Year
	~	The initial time for the simulation.
	|

SAVEPER  = 
        TIME STEP
	~	Year [0,?]
	~	The frequency with which output is stored.
	|

TIME STEP  = 0.125
	~	Year [0,?]
	~	The time step for the simulation.
	|

\\\---/// Sketch information - do not modify anything except names
V300  Do not put anything below this section - it will be ignored
*View 1
$192-192-192,0,Calibri|12||0-0-0|0-0-0|0-0-0|-1--1--1|-1--1--1|96,96,5,0
10,1,Potential adopters,502,349,40,20,3,3,0,40,0,0,0,0,0-0-0,0-0-0,Times New Roman|14||0-0-0
10,2,Potential tasters,773,344,40,20,3,3,0,40,0,0,0,0,0-0-0,0-0-0,Times New Roman|14||0-0-0
10,3,Adopters,1040,342,40,20,3,3,0,40,0,0,0,0,0-0-0,0-0-0,Times New Roman|14||0-0-0
10,4,Rejecters,772,509,40,20,3,3,0,40,0,0,0,0,0-0-0,0-0-0,Times New Roman|14||0-0-0
1,5,7,2,4,0,0,22,1,0,0,0-0-0,|12||0-0-0,1|(688,343)|
1,6,7,1,100,0,0,22,1,0,0,0-0-0,|12||0-0-0,1|(586,343)|
11,7,588,637,343,6,8,34,3,0,0,1,0,0,0
10,8,potential tasting rate,637,371,59,20,40,3,0,40,-1,0,0,0,0-0-0,0-0-0,Times New Roman|14||0-0-0
1,9,11,3,4,0,0,22,1,0,0,0-0-0,|12||0-0-0,1|(956,343)|
1,10,11,2,100,0,0,22,1,0,0,0-0-0,|12||0-0-0,1|(856,343)|
11,11,508,906,343,6,8,34,3,0,0,1,0,0,0
10,12,adoption rate,906,362,49,11,40,3,0,40,-1,0,0,0,0-0-0,0-0-0,Times New Roman|14||0-0-0
1,13,15,4,4,0,0,22,1,0,0,0-0-0,|12||0-0-0,1|(768,460)|
1,14,15,2,100,0,0,22,1,0,0,0-0-0,|12||0-0-0,1|(768,392)|
11,15,364,768,426,8,6,33,3,0,0,4,0,0,0
10,16,rejection rate,822,426,46,16,40,131,0,40,-1,0,0,0,0-0-0,0-0-0,Times New Roman|14||0-0-0
10,17,potential tasters from promotional activities,547,247,81,20,8,3,0,40,0,0,0,0,0-0-0,0-0-0,Times New Roman|14||0-0-0
1,18,17,7,1,0,43,0,43,64,0,0-0-0,Times New Roman|14||0-0-0,1|(649,296)|
10,19,barrier towards tasting,371,377,58,20,8,3,0,40,0,0,0,0,0-0-0,0-0-0,Times New Roman|14||0-0-0
10,20,"strength of the word-of-mouth",481,567,58,20,8,3,0,40,0,0,0,0,0-0-0,0-0-0,Times New Roman|14||0-0-0
10,21,"potential tasters from word-of-mouth",604,436,80,20,8,3,0,40,0,0,0,0,0-0-0,0-0-0,Times New Roman|14||0-0-0
1,22,21,8,1,0,43,0,43,64,0,0-0-0,Times New Roman|14||0-0-0,1|(638,405)|
1,23,20,21,1,0,43,0,41,192,0,0-0-0,Times New Roman|14||0-0-0,1|(533,532)|
10,24,"likelihood to adopt insect-based food",1085,481,70,20,8,3,0,40,0,0,0,0,0-0-0,0-0-0,Times New Roman|14||0-0-0
1,25,24,12,1,0,43,0,43,64,0,0-0-0,Times New Roman|14||0-0-0,1|(948,451)|
10,26,sensory quality adoption fraction,1158,374,65,20,8,3,0,40,0,0,0,0,0-0-0,0-0-0,Times New Roman|14||0-0-0
10,27,average familiarity of the population,691,580,70,20,8,131,0,40,0,0,0,0,0-0-0,0-0-0,Times New Roman|14||0-0-0
10,28,average disgust levels,292,281,58,20,8,3,0,40,0,0,0,0,0-0-0,0-0-0,Times New Roman|14||0-0-0
1,29,28,19,1,0,43,0,43,64,0,0-0-0,Times New Roman|14||0-0-0,1|(317,353)|
10,30,Total population,598,679,40,20,8,3,0,40,0,0,0,0,0-0-0,0-0-0,Times New Roman|14||0-0-0
10,31,barrier towards adopting,1124,552,58,20,8,3,0,40,0,0,0,0,0-0-0,0-0-0,Times New Roman|14||0-0-0
1,32,31,24,1,0,45,0,43,64,0,0-0-0,Times New Roman|14||0-0-0,1|(1125,529)|
10,33,average taste expectation,962,604,49,20,8,3,0,40,0,0,0,0,0-0-0,0-0-0,Times New Roman|14||0-0-0
1,34,33,31,1,0,45,0,43,64,0,0-0-0,Times New Roman|14||0-0-0,1|(1061,607)|
1,35,27,33,1,0,43,0,43,0,0,0-0-0,Times New Roman|14||0-0-0,1|(851,623)|
10,36,average appropriateness,1069,662,59,20,8,3,0,40,0,0,0,0,0-0-0,0-0-0,Times New Roman|14||0-0-0
1,37,36,31,1,0,45,0,43,64,0,0-0-0,Times New Roman|14||0-0-0,1|(1133,613)|
1,38,27,36,1,0,43,0,43,64,0,0-0-0,Times New Roman|14||0-0-0,1|(869,666)|
10,39,"average sensory quality of insect-based burger",1097,243,89,20,8,3,0,40,0,0,0,0,0-0-0,0-0-0,Times New Roman|14||0-0-0
1,40,39,26,1,0,45,0,43,64,0,0-0-0,Times New Roman|14||0-0-0,1|(1168,308)|
1,41,2,11,1,0,43,0,43,64,0,0-0-0,Times New Roman|14||0-0-0,1|(841,301)|
1,42,2,16,1,0,43,0,43,64,0,0-0-0,Times New Roman|14||0-0-0,1|(828,377)|
10,43,Potential tasters,461,734,39,20,8,2,1,41,-1,0,0,0,128-128-128,0-0-0,Times New Roman|14||128-128-128
10,44,Adopters,513,762,45,11,8,2,1,41,-1,0,0,0,128-128-128,0-0-0,Times New Roman|14||128-128-128
10,45,Rejecters,594,752,46,11,8,2,1,41,-1,0,0,0,128-128-128,0-0-0,Times New Roman|14||128-128-128
10,46,Potential adopters,726,707,39,20,8,2,0,41,-1,0,0,0,128-128-128,0-0-0,Times New Roman|14||128-128-128
1,47,46,27,1,0,45,0,43,64,0,0-0-0,Times New Roman|14||0-0-0,1|(736,658)|
1,48,19,17,1,0,45,0,43,64,0,0-0-0,Times New Roman|14||0-0-0,1|(392,285)|
10,49,fraction of potential tasters from promotional acitivities,628,156,83,30,8,3,0,40,0,0,0,0,0-0-0,0-0-0,Times New Roman|14||0-0-0
1,50,49,17,1,0,43,0,43,64,0,0-0-0,Times New Roman|14||0-0-0,1|(550,188)|
10,51,Time,377,630,31,11,8,2,1,41,-1,0,0,0,128-128-128,0-0-0,Times New Roman|14||128-128-128
1,52,1,21,1,0,43,0,43,64,0,0-0-0,Times New Roman|14||0-0-0,1|(502,415)|
1,53,1,17,1,0,43,0,43,128,0,0-0-0,Times New Roman|14||0-0-0,1|(490,307)|
10,54,Potential adopters,611,692,39,20,8,2,1,41,-1,0,0,0,128-128-128,0-0-0,Times New Roman|14||128-128-128
1,55,30,1,0,0,0,0,0,64,1,-1--1--1,,1|(551,520)|
10,56,Time,1096,131,26,11,8,2,1,3,-1,0,0,0,128-128-128,0-0-0,|12||128-128-128
10,57,Time,468,117,26,11,8,2,1,3,-1,0,0,0,128-128-128,0-0-0,|12||128-128-128
12,58,0,1545,373,80,20,3,124,1,0,0,0,0,0
"average sensory quality of insect-based burger",0,1,0.1
1,59,24,16,1,0,45,0,2,0,0,-1--1--1,|12||0-0-0,1|(934,494)|
10,60,availability,851,235,40,11,8,3,0,40,0,0,0,0,0-0-0,0-0-0,Times New Roman|14||0-0-0
1,61,60,11,1,0,43,0,2,128,0,-1--1--1,|12||0-0-0,1|(892,269)|
10,62,availability,909,534,50,11,8,2,0,41,-1,0,0,0,128-128-128,0-0-0,Times New Roman|14||128-128-128
1,63,62,16,1,0,43,0,2,128,0,-1--1--1,|12||0-0-0,1|(859,490)|
1,64,27,21,1,0,43,0,2,128,0,-1--1--1,|12||0-0-0,1|(636,529)|
1,65,30,27,1,0,43,0,2,192,0,-1--1--1,|0||-1--1--1,1|(655,652)|
1,66,26,12,1,0,43,0,2,0,0,-1--1--1,|0||-1--1--1,1|(1046,402)|
1,67,26,16,1,0,45,0,2,64,0,-1--1--1,|12||0-0-0,1|(1093,410)|
10,68,Time,1043,100,26,11,8,2,1,3,-1,0,0,0,128-128-128,0-0-0,|12||128-128-128
1,69,19,21,1,0,45,0,2,128,0,-1--1--1,|12||0-0-0,1|(426,468)|
10,70,cummulative external,337,102,44,19,8,3,1,0,0,0,0,0
10,71,cummulative internal,298,528,44,19,8,3,1,0,0,0,0,0
1,72,17,70,0,1,0,0,0,128,0,-1--1--1,,1|(447,177)|
1,73,21,71,0,1,0,0,0,128,0,-1--1--1,,1|(446,483)|
10,74,Time,1040,159,26,11,8,2,1,3,-1,0,0,0,128-128-128,0-0-0,|12||128-128-128
10,75,Time,943,124,26,11,8,2,1,3,-1,0,0,0,128-128-128,0-0-0,|12||128-128-128
10,76,Time,1021,126,26,11,8,2,1,3,-1,0,0,0,128-128-128,0-0-0,|12||128-128-128
10,77,Time,1029,115,26,11,8,2,1,3,-1,0,0,0,128-128-128,0-0-0,|12||128-128-128
10,78,Time,1041,135,26,11,8,2,1,3,-1,0,0,0,128-128-128,0-0-0,|0||128-128-128
1,79,78,39,0,1,0,0,0,128,0,-1--1--1,,1|(1062,178)|
///---\\\
:L<%^E!@
1:s32.vdf
1:s31.vdf
1:s22.vdf
1:s21.vdf
1:s11.vdf
1:s12.vdf
1:Base run.vdf
1:M:\My Documents\Research\Insect paper\Draft insect models\Base run.vdf
9:s32
22:$,Dollar,Dollars,$s
22:Hour,Hours
22:Month,Months
22:Person,People,Persons
22:Unit,Units
22:Week,Weeks
22:Year,Years
22:Day,Days
23:0
18:sens2.vsc
20:sens2.lst
15:0,0,0,1,0,0
19:5,0
27:2,
34:0,
4:Time
5:average familiarity of the population
35:Date
36:YYYY-MM-DD
37:2000
38:1
39:1
40:0
41:0
42:1
24:1998
25:2048
26:2048
